# Supplementary material for: High-Frequency Oscillations on Interictal Epileptiform Discharges in Routinely Acquired Scalp EEG: Can It Be Used as a Prognostic Marker?
Source: Front Hum Neurosci. 2021 Jul 30;15:709836. doi: 10.3389/fnhum.2021.709836 (PMC8362617; doi:10.3389/fnhum.2021.709836)
Supplement: Supplementary file 1 [file Table_1.XLSX]

## Sheet: HFO+ patients
					EEG ED1				EEG ED 2				EEG ED 3				Average Values				HFO	Concurrence x/3
ID #				Yr	Site of Max	Amplitude uV	Duration ms	HFO	Site of Max	Amplitude uV	Duration ms	HFO	Site of Max	Amplitude uV	Duration ms	HFO		Amplitude uV	Duration ms
1				0.75	O1	126.34	70	P	O1	115.14	59	P	O1	134.74	47	P		125.407	58.6667		P	3
4				4	O1	95.34	70	P	O1	141.6	74	P	O2	67.87	82	P		101.603	75.3333		P	2
9				11	P3	332..51	152	P	P3	490.36	98	P	P3	429.81	133	P		460.085	127.667		P	3
17				0.58	T7	325	63	P	T7	264	94	P	T7	311.88	70	P		300.293	75.6667		P	3
18				5	F7	60.09	60	P	T7	89.12	51	P	F7	106.87	51	P		85.36	54		P	3
25				1.5	F4	643.65	43	P	F4	650.51	66	P	F3	683.41	59	P		659.19	56		P	3
26				6	C4	277.38	70	P	C4	355.72	63	P	C4	349.48	70	P		327.527	67.6667		P	3
30				6	FP2	276.13	63	P	FP2	325.14	82	P	FP2	391.34	78	P		330.87	74.3333		P	3
37				1.58	O1	399.22	70	P	O1	436.42	102	P	O1	459.95	102	P		431.863	91.3333		P	3
41				4	O2	547.89	82	P	O2	344.91	82	P	O2	418	59	P		436.933	74.3333		P	3
43				0.875	F4	210.45	66	P	C3	145	66	P	F8	237.35	66	P		197.6	66		P	2
44				16	A2	59.46	59	P	A2	45.81	51	P	A2	67.33	74	P		57.5333	61.3333		P	2
52				0.83	O1	542	70	P	O1	113	109	P	O1	276.98	145	P		310.66	108		P	3
55				7	FP1	100.09	70	P	FP1	78.45	55	P	FP1	89.38	70	P		89.3067	65		P	0
62				9	T8	107.67	63	P	T8	105.13	59	P	T8	63.33	59	P		92.0433	60.3333		P	1
68				0.58	A2	131.37	82	P	A2	179.1	86	P	T8	173.31	90	P		161.26	86		P	3
69				2	C3	129.31	59	P	C3	157.07	82	P	C3	264.7	82	P		183.693	74.3333		P	3
82				2	O1	160.06	70	P	O1	110.41	70	P	O1	149.28	70	P		139.917	70		P	3
84				0.83	FP1	83.66	109	P	F7	101.13	90	P	FP1	145.41	102	P		110.067	100.333		P	3
Totals	N=19		Mean Age	4.19														Amplitude	Duration	IO Concurrence-spikes		0.78
																Mean Values HFO + spikes		242.169	76.1228	IO Concurrence -Patients*		0.95
																				* Pts w/at least 1 HFO+ spike

## Sheet: Non HFO patients
					EEG ED1				EEG ED 2				EEG ED 3				Average Values				HFO	Concurrence x/3
ID #				Yr	Site of Max	Amplitude uV	Duration ms	HFO	Site of Max	Amplitude uV	Duration ms	HFO	Site of Max	Amplitude uV	Duration ms	HFO		Amplitude uV	Duration ms
2				3	C3	113.11	66	N	C3	194.36	74	N	C3	143.31	51	N		150.26	63.6667		N	3
3				6	P3	60.21	82	N	P3	53.53	70	N	P3	46.3	51	N		53.3467	67.6667		N	3
5				8	C3	236.2	59	N	C3	217.59	66	N	C3	248.13	59	N		233.973	61.3333		N	3
6				15	FP1	280	59	N	FP1	160.13	105	N	FP1	401.32	82	N		280.483	82		N	3
7				8	P3	176.7	43	N	P3	173.14	82	N	P3	151.74	63	N		167.193	62.6667		N	3
8				4	P3	79.3	102	N	C3	111.04	74	N	P3	53.4	70	N		81.2467	82		N	3
10				8	P4	146.62	55	N	P4	131.87	82	N	P4	157.12	66	N		145.203	67.6667		N	3
11				14	P3	55.09	74	N	P3	57.58	82	N	P3	74.24	74	N		62.3033	76.6667		N	3
12				4	F4	132.1	102	N	F4	103.26	47	N	F4	152.16	90	N		129.173	79.6667		N	3
13				5	P4	153.57	59	N	P4	68.4	59	N	C4	115.32	59	N		112.43	59		N	3
14				7	O1	741.27	63	N	O1	781.79	51	N	O1	733.28	82	N		752.113	65.3333		N	3
15				0.41	Fz	136.19	133	N	Fz	114.11	74	N	Fz	125.29	70	N		125.197	92.3333		N	3
16				3	C3	125.16	59	N	C3	142.44	70	N	C3	126	63	N		131.2	64		N	3
19				5	T7	225.69	70	N	T7	233.13	66	N	T7	248.89	90	N		235.903	75.3333		N	3
20				1	F4	131.67	82	N	F4	155.94	90	N	F4	216.34	70	N		167.983	80.6667		N	3
21				14	P8	26.41	51	N	P8	26.31	47	N	P8	20.98	23	N		24.5667	40.3333		N	3
22				11	F3	85.71	63	N	F3	98.85	51	N	F3	244.29	66	N		142.95	60		N	3
23				6	C4	89.62	82	N	C4	105.11	90	N	C4	132.46	78	N		109.063	83.3333		N	3
24				10	C3	187.7	70	N	C3	185.57	55	N	C3	215.21	82	N		196.16	69		N	3
27				7	C4	139.99	50	N	C4	209.25	60	N	C4	294.64	65	N		214.627	58.3333		N	3
28				1	C4	124.98	23	N	C4	101.68	39	N	C4	140.35	23	N		122.337	28.3333		N	3
29				3	Pz	92	86	N	O2	103.82	78	N	Pz	132.41	82	N		109.41	82		N	3
31				3	O2	314.18	98	N	O2	235.36	90	N	O2	279.43	74	N		276.323	87.3333		N	3
32				4	T8	165.62	63	N	T8	204.33	51	N	T8	219.33	59	N		196.427	57.6667		N	3
33				6	T7	107.31	78	N	T7	118.8	63	N	T7	148.16	86	N		124.757	75.6667		N	3
34				0.25	P8	50.3	133	N	P8	80.22	129	N	T8	86.97	98	N		72.4967	120		N	3
35				10	O1	232.19	65	N	O1	207.58	70	N	O1	144.7	75	N		194.823	70		N	3
36				7	C4	189.1	70	N	C4	309.06	70	N	C4	186.02	70	N		228.06	70		N	3
38				0.83	F3	133.06	70	N	F3	260.51	70	N	F3	190.49	70	N		194.687	70		N	3
39				10	P3	108.11	74	N	P3	108.11	74	N	P3	111.57	63	N		109.263	70.3333		N	3
40				8	T7	140.72	98	N	T7	114.49	70	N	T7	101.63	82	N		118.947	83.3333		N	3
42				12	O2	125.41	125	N	P4	145.54	43	N	O2	62.99	55	N		111.313	74.3333		N	3
45				7	O2	135.7	117	N	O1	189.25	94	N	O2	193.52	118	N		172.823	109.667		N	3
46				0.58	T7	207.56	129	N	T7	217.67	152	N	T7	136.48	164	N		187.237	148.333		N	3
47				11	C4	114.73	75	N	C4	66.52	65	N	C4	112.6	85	N		97.95	75		N	3
48				8	F3	396.8	63	N	F3	413.34	51	N	F3	476.99	59	N		429.043	57.6667		N	3
49				8	C3	161.09	94	N	C3	140.94	90	N	C3	171	86	N		157.677	90		N	3
50				2	C4	115.79	70	N	C4	127.22	66	N	C4	126.36	66	N		123.123	67.3333		N	3
51				13	FP1	82.79	59	N	FP1	97.5	47	N	F3	66.43	90	N		82.24	65.3333		N	3
53				10	P8	87.06	43	N	P8	99.24	66	N	P8	119.26	94	N		101.853	67.6667		N	3
54				8	T8	105.37	70	N	T8	82.76	82	N	T8	81.23	82	N		89.7867	78		N	3
56				6	O1	106.51	63	N	O1	249.55	70	N	O1	146.15	133	N		167.403	88.6667		N	3
57				8	P3	239	82	N	P3	199.74	70	N	P3	211.34	82	N		216.693	78		N	3
58				3	P7	90.26	70	N	P7	110.5	63	N	P7	69.11	70	N		89.9567	67.6667		N	3
59				1.3	Fz	70.31	141	N	Fz	143.2	86	N	Fz	113.46	150	N		108.99	125.667		N	3
60				5	T7	107.56	90	N	T7	99.14	121	N	T7	107.23	94	N		104.643	101.667		N	3
61				9	T7	80.63	70	N	T7	97.31	78	N	T7	74.48	70	N		84.14	72.6667		N	3
63				3	O2	187.35	78	N	O2	176.38	98	N	O2	185.5	82	N		183.077	86		N	3
64				14	F4	74	70	N	FP2	159.86	74	N	FP2	116.27	86	N		116.71	76.6667		N	3
65				11	T8	299.81	105	N	T8	128.59	70	N	T8	545.51	180	N		324.637	118.333		N	3
66				7	O2	98.76	66	N	O2	93.9	63	N	O1	71.25	86	N		87.97	71.6667		N	3
67				12	T7	163.52	102	N	T7	102.82	113	N	T7	117.38	105	N		127.907	106.667		N	3
70				6	T8	199.87	70	N	T8	139.35	74	N	T8	114.02	78	N		151.08	74		N	3
71				11	F7	54.81	86	N	F7	95.14	121	N	F7	48.67	63	N		66.2067	90		N	3
72				16	T8	134.78	90	N	T8	126.06	86	N	T8	101.9	113	N		120.913	96.3333		N	3
73				3	F4	171.36	66	N	F4	131.33	82	N	F4	179.78	78	N		160.823	75.3333		N	3
74				5	P4	211.64	51	N	P4	233.56	82	N	P4	264.45	95	N		236.55	76		N	2
75				5	O1	147.63	70	N	O1	184.13	70	N	O1	169.7	82	N		167.153	74		N	3
76				4	F3	174.09	78	N	F3	129.66	70	N	F3	114.87	63	N		139.54	70.3333		N	3
77				2	O2	53.21	109	N	O2	92.82	160	N	O2	62.37	121	N		69.4667	130		N	3
78				18	O1	181.77	102	N	O1	174.89	74	N	O1	184.45	105	N		180.37	93.6667		N	3
79				9	F3	220.59	102	N	FP1	166.82	141	N	FP1	258.4	105	N		215.27	116		N	3
80				6	A2	216.77	113	N	A2	209.56	70	N	A2	153.38	86	N		193.237	89.6667		N	3
81				5	F4	167.94	66	N	F4	142.06	70	N	F4	202.73	70	N		170.91	68.6667		N	3
83				5	FP1	163.44	43	N	FP1	196.25	70	N	FP1	266.28	74	N		208.657	62.3333		N	3
85				4	O1	176.61	70	N	O1	128.29	70	N	O1	160.18	70	N		155.027	70		N	3
86				8	C4	72.05	94	N	C4	83.17	70	N	C4	90.08	70	N		81.7667	78		N	3
87				15	Cz	50.23	129	N	Cz	61.56	70	N	Cz	58.08	51	N		56.6233	83.3333		N	3
88				3	P4	76.71	82	N	P4	90.58	90	N	P4	85.77	90	N		84.3533	87.3333		N	3
89				0.875	C3	122.83	90	N	C3	109.25	121	N	C3	60.26	94	N		97.4467	101.667		N	3
90				11	O2	84.23	74	N	O2	70.62	70	N	O2	65.02	94	N		73.29	79.3333		N	3
91				8	F7	108.98	94	N	F7	100.25	70	N	F7	117.48	78	N		108.903	80.6667		N	3
92				3	O2	84.35	70	N	O2	87.29	70	N	O2	107.8	70	N		93.1467	70		N	3
93				1	P3	71	66	N	C3	30.26	51	N	C3	48.35	82	N		49.87	66.3333		N	3
94				14	FP2	54.81	90	N	F4	89.11	90	N	F4	96.03	94	N		79.9833	91.3333		N	3
95				4	C4	151.71	74	N	C4	139.11	74	N	C4	181.62	90	N		157.48	79.3333		N	3
96				15	T7	146.67	129	N	T7	82,41	129	N	T7	105.64	121	N		126.155	126.333		N	3
97				5	O1	100.27	43	N	O1	93	130	N	O1	107.36	51	N		100.21	74.6667		N	3
98				1.75	P7	406.32	121	N	P7	215.12	156	N	P7	150.54	125	N		257.327	134		N	3
99				7	O1	121.38	59	N	O1	134	63	N	O1	88.42	63	N		114.6	61.6667		N	3
100				7	T7	179.37	98	N	T7	162.59	90	N	T7	202.02	70	N		181.327	86		N	3
Totals	N=81		Mean Age	6.84														Amplitude	Duration	IO Concurrence-spikes		0.995
																Mean values HVO -		152.17	80.4815	IO concurrence- Patients*		0.987
																				*Pts w/zero HFO+

## Sheet: Sheet 1-All pts
					EEG ED1				EEG ED 2				EEG ED 3				Average Values				HFO	Concurrence x/3
ID #				Yr	Site of Max	Amplitude uV	Duration ms	HFO	Site of Max	Amplitude uV	Duration ms	HFO	Site of Max	Amplitude uV	Duration ms	HFO		Amplitude uV	Duration ms
1				0.75	O1	126.34	70	P	O1	115.14	59	P	O1	134.74	47	P		125.407	58.6667		P	1900-01-03
2				3	C3	113.11	66	N	C3	194.36	74	N	C3	143.31	51	N		150.26	63.6667		N	3
3				6	P3	60.21	82	N	P3	53.53	70	N	P3	46.3	51	N		53.3467	67.6667		N	3
4				4	O1	95.34	70	P	O1	141.6	74	P	O2	67.87	82	P		101.603	75.3333		P	2
5				8	C3	236.2	59	N	C3	217.59	66	N	C3	248.13	59	N		233.973	61.3333		N	3
6				15	FP1	280	59	N	FP1	160.13	105	N	FP1	401.32	82	N		280.483	82		N	3
7				8	P3	176.7	43	N	P3	173.14	82	N	P3	151.74	63	N		167.193	62.6667		N	3
8				4	P3	79.3	102	N	C3	111.04	74	N	P3	53.4	70	N		81.2467	82		N	3
9				11	P3	332..51	152	P	P3	490.36	98	P	P3	429.81	133	P		460.085	127.667		P	3
10				8	P4	146.62	55	N	P4	131.87	82	N	P4	157.12	66	N		145.203	67.6667		N	3
11				14	P3	55.09	74	N	P3	57.58	82	N	P3	74.24	74	N		62.3033	76.6667		N	3
12				4	F4	132.1	102	N	F4	103.26	47	N	F4	152.16	90	N		129.173	79.6667		N	3
13				5	P4	153.57	59	N	P4	68.4	59	N	C4	115.32	59	N		112.43	59		N	3
14				7	O1	741.27	63	N	O1	781.79	51	N	O1	733.28	82	N		752.113	65.3333		N	3
15				0.41	Fz	136.19	133	N	Fz	114.11	74	N	Fz	125.29	70	N		125.197	92.3333		N	3
16				3	C3	125.16	59	N	C3	142.44	70	N	C3	126	63	N		131.2	64		N	3
17				0.58	T7	325	63	P	T7	264	94	P	T7	311.88	70	P		300.293	75.6667		P	3
18				5	F7	60.09	60	P	T7	89.12	51	P	F7	106.87	51	P		85.36	54		P	3
19				5	T7	225.69	70	N	T7	233.13	66	N	T7	248.89	90	N		235.903	75.3333		N	3
20				1	F4	131.67	82	N	F4	155.94	90	N	F4	216.34	70	N		167.983	80.6667		N	3
21				14	P8	26.41	51	N	P8	26.31	47	N	P8	20.98	23	N		24.5667	40.3333		N	3
22				11	F3	85.71	63	N	F3	98.85	51	N	F3	244.29	66	N		142.95	60		N	3
23				6	C4	89.62	82	N	C4	105.11	90	N	C4	132.46	78	N		109.063	83.3333		N	3
24				10	C3	187.7	70	N	C3	185.57	55	N	C3	215.21	82	N		196.16	69		N	3
25				1.5	F4	643.65	43	P	F4	650.51	66	P	F3	683.41	59	P		659.19	56		P	3
26				6	C4	277.38	70	P	C4	355.72	63	P	C4	349.48	70	P		327.527	67.6667		P	3
27				7	C4	139.99	50	N	C4	209.25	60	N	C4	294.64	65	N		214.627	58.3333		N	3
28				1	C4	124.98	23	N	C4	101.68	39	N	C4	140.35	23	N		122.337	28.3333		N	3
29				3	Pz	92	86	N	O2	103.82	78	N	Pz	132.41	82	N		109.41	82		N	3
30				6	FP2	276.13	63	P	FP2	325.14	82	P	FP2	391.34	78	P		330.87	74.3333		P	3
31				3	O2	314.18	98	N	O2	235.36	90	N	O2	279.43	74	N		276.323	87.3333		N	3
32				4	T8	165.62	63	N	T8	204.33	51	N	T8	219.33	59	N		196.427	57.6667		N	3
33				6	T7	107.31	78	N	T7	118.8	63	N	T7	148.16	86	N		124.757	75.6667		N	3
34				0.25	P8	50.3	133	N	P8	80.22	129	N	T8	86.97	98	N		72.4967	120		N	3
35				10	O1	232.19	65	N	O1	207.58	70	N	O1	144.7	75	N		194.823	70		N	3
36				7	C4	189.1	70	N	C4	309.06	70	N	C4	186.02	70	N		228.06	70		N	3
37				1.58	O1	399.22	70	P	O1	436.42	102	P	O1	459.95	102	P		431.863	91.3333		P	3
38				0.83	F3	133.06	70	N	F3	260.51	70	N	F3	190.49	70	N		194.687	70		N	3
39				10	P3	108.11	74	N	P3	108.11	74	N	P3	111.57	63	N		109.263	70.3333		N	3
40				8	T7	140.72	98	N	T7	114.49	70	N	T7	101.63	82	N		118.947	83.3333		N	3
41				4	O2	547.89	82	P	O2	344.91	82	P	O2	418	59	P		436.933	74.3333		P	3
42				12	O2	125.41	125	N	P4	145.54	43	N	O2	62.99	55	N		111.313	74.3333		N	3
43				0.875	F4	210.45	66	P	C3	145	66	P	F8	237.35	66	P		197.6	66		P	2
44				16	A2	59.46	59	P	A2	45.81	51	P	A2	67.33	74	P		57.5333	61.3333		P	2
45				7	O2	135.7	117	N	O1	189.25	94	N	O2	193.52	118	N		172.823	109.667		N	3
46				0.58	T7	207.56	129	N	T7	217.67	152	N	T7	136.48	164	N		187.237	148.333		N	3
47				11	C4	114.73	75	N	C4	66.52	65	N	C4	112.6	85	N		97.95	75		N	3
48				8	F3	396.8	63	N	F3	413.34	51	N	F3	476.99	59	N		429.043	57.6667		N	3
49				8	C3	161.09	94	N	C3	140.94	90	N	C3	171	86	N		157.677	90		N	3
50				2	C4	115.79	70	N	C4	127.22	66	N	C4	126.36	66	N		123.123	67.3333		N	3
51				13	FP1	82.79	59	N	FP1	97.5	47	N	F3	66.43	90	N		82.24	65.3333		N	3
52				0.83	O1	542	70	P	O1	113	109	P	O1	276.98	145	P		310.66	108		P	3
53				10	P8	87.06	43	N	P8	99.24	66	N	P8	119.26	94	N		101.853	67.6667		N	3
54				8	T8	105.37	70	N	T8	82.76	82	N	T8	81.23	82	N		89.7867	78		N	3
55				7	FP1	100.09	70	P	FP1	78.45	55	P	FP1	89.38	70	P		89.3067	65		P	0
56				6	O1	106.51	63	N	O1	249.55	70	N	O1	146.15	133	N		167.403	88.6667		N	3
57				8	P3	239	82	N	P3	199.74	70	N	P3	211.34	82	N		216.693	78		N	3
58				3	P7	90.26	70	N	P7	110.5	63	N	P7	69.11	70	N		89.9567	67.6667		N	3
59				1.3	Fz	70.31	141	N	Fz	143.2	86	N	Fz	113.46	150	N		108.99	125.667		N	3
60				5	T7	107.56	90	N	T7	99.14	121	N	T7	107.23	94	N		104.643	101.667		N	3
61				9	T7	80.63	70	N	T7	97.31	78	N	T7	74.48	70	N		84.14	72.6667		N	3
62				9	T8	107.67	63	P	T8	105.13	59	P	T8	63.33	59	P		92.0433	60.3333		P	1
63				3	O2	187.35	78	N	O2	176.38	98	N	O2	185.5	82	N		183.077	86		N	3
64				14	F4	74	70	N	FP2	159.86	74	N	FP2	116.27	86	N		116.71	76.6667		N	3
65				11	T8	299.81	105	N	T8	128.59	70	N	T8	545.51	180	N		324.637	118.333		N	3
66				7	O2	98.76	66	N	O2	93.9	63	N	O1	71.25	86	N		87.97	71.6667		N	3
67				12	T7	163.52	102	N	T7	102.82	113	N	T7	117.38	105	N		127.907	106.667		N	3
68				0.58	A2	131.37	82	P	A2	179.1	86	P	T8	173.31	90	P		161.26	86		P	3
69				2	C3	129.31	59	P	C3	157.07	82	P	C3	264.7	82	P		183.693	74.3333		P	3
70				6	T8	199.87	70	N	T8	139.35	74	N	T8	114.02	78	N		151.08	74		N	3
71				11	F7	54.81	86	N	F7	95.14	121	N	F7	48.67	63	N		66.2067	90		N	3
72				16	T8	134.78	90	N	T8	126.06	86	N	T8	101.9	113	N		120.913	96.3333		N	3
73				3	F4	171.36	66	N	F4	131.33	82	N	F4	179.78	78	N		160.823	75.3333		N	3
74				5	P4	211.64	51	N	P4	233.56	82	N	P4	264.45	95	N		236.55	76		N	2
75				5	O1	147.63	70	N	O1	184.13	70	N	O1	169.7	82	N		167.153	74		N	3
76				4	F3	174.09	78	N	F3	129.66	70	N	F3	114.87	63	N		139.54	70.3333		N	3
77				2	O2	53.21	109	N	O2	92.82	160	N	O2	62.37	121	N		69.4667	130		N	3
78				18	O1	181.77	102	N	O1	174.89	74	N	O1	184.45	105	N		180.37	93.6667		N	3
79				9	F3	220.59	102	N	FP1	166.82	141	N	FP1	258.4	105	N		215.27	116		N	3
80				6	A2	216.77	113	N	A2	209.56	70	N	A2	153.38	86	N		193.237	89.6667		N	3
81				5	F4	167.94	66	N	F4	142.06	70	N	F4	202.73	70	N		170.91	68.6667		N	3
82				2	O1	160.06	70	P	O1	110.41	70	P	O1	149.28	70	P		139.917	70		P	3
83				5	FP1	163.44	43	N	FP1	196.25	70	N	FP1	266.28	74	N		208.657	62.3333		N	3
84				0.83	FP1	83.66	109	P	F7	101.13	90	P	FP1	145.41	102	P		110.067	100.333		P	3
85				4	O1	176.61	70	N	O1	128.29	70	N	O1	160.18	70	N		155.027	70		N	3
86				8	C4	72.05	94	N	C4	83.17	70	N	C4	90.08	70	N		81.7667	78		N	3
87				15	Cz	50.23	129	N	Cz	61.56	70	N	Cz	58.08	51	N		56.6233	83.3333		N	3
88				3	P4	76.71	82	N	P4	90.58	90	N	P4	85.77	90	N		84.3533	87.3333		N	3
89				0.875	C3	122.83	90	N	C3	109.25	121	N	C3	60.26	94	N		97.4467	101.667		N	3
90				11	O2	84.23	74	N	O2	70.62	70	N	O2	65.02	94	N		73.29	79.3333		N	3
91				8	F7	108.98	94	N	F7	100.25	70	N	F7	117.48	78	N		108.903	80.6667		N	3
92				3	O2	84.35	70	N	O2	87.29	70	N	O2	107.8	70	N		93.1467	70		N	3
93				1	P3	71	66	N	C3	30.26	51	N	C3	48.35	82	N		49.87	66.3333		N	3
94				14	FP2	54.81	90	N	F4	89.11	90	N	F4	96.03	94	N		79.9833	91.3333		N	3
95				4	C4	151.71	74	N	C4	139.11	74	N	C4	181.62	90	N		157.48	79.3333		N	3
96				15	T7	146.67	129	N	T7	82,41	129	N	T7	105.64	121	N		126.155	126.333		N	3
97				5	O1	100.27	43	N	O1	93	130	N	O1	107.36	51	N		100.21	74.6667		N	3
98				1.75	P7	406.32	121	N	P7	215.12	156	N	P7	150.54	125	N		257.327	134		N	3
99				7	O1	121.38	59	N	O1	134	63	N	O1	88.42	63	N		114.6	61.6667		N	3
100				7	T7	179.37	98	N	T7	162.59	90	N	T7	202.02	70	N		181.327	86		N	3

## Sheet: Sheet2
ID #	Column1	Column2	Years	Years Group	EEG	Site of Max	Location	Amplitude uV	Amplitude Range	Duration ms	Duration Range	HFO
1			0.75	<2yrs	EEG ED 1	O1	O	126.34	100-150 uV	70	<71	P
1			0.75	<2yrs	EEG ED 2	O1	O	115.14	100-150 uV	59	<71	P
1			0.75	<2yrs	EEG ED 3	O1	O	134.74	100-150 uV	47	<71	P
2			3	2-5yrs	EEG ED 1	C3	C	113.11	100-150 uV	66	<71	N
2			3	2-5yrs	EEG ED 2	C3	C	194.36	>150 uV	74	71-100	N
2			3	2-5yrs	EEG ED 3	C3	C	143.31	100-150 uV	51	<71	N
3			6	5-10yrs	EEG ED 1	O1	O	93.88	50-100 uV	66	<71	N
3			6	5-10yrs	EEG ED 2	P3	P	53.53	50-100 uV	70	<71	N
3			6	5-10yrs	EEG ED 3	P3	P	46.3	<50 uV	51	<71	N
4			4	2-5yrs	EEG ED 1	O1	O	95.34	50-100 uV	70	<71	P
4			4	2-5yrs	EEG ED 2	O1	O	141.6	100-150 uV	74	71-100	P
4			4	2-5yrs	EEG ED 3	O2	O	67.87	50-100 uV	82	71-100	P
5			8	5-10yrs	EEG ED 1	C3	C	236.2	>150 uV	59	<71	N
5			8	5-10yrs	EEG ED 2	C3	C	217.59	>150 uV	66	<71	N
5			8	5-10yrs	EEG ED 3	C3	C	248.13	>150 uV	59	<71	N
6			15	>10yrs	EEG ED 1	P3	P	96.24	50-100 uV	59	<71	N
6			15	>10yrs	EEG ED 2	FP1	F	160.13	>150 uV	105	>100-200	N
6			15	>10yrs	EEG ED 3	FP1	F	401.32	>150 uV	82	71-100	N
7			8	5-10yrs	EEG ED 1	F3	F	106.12	100-150 uV	82	71-100	N
7			8	5-10yrs	EEG ED 2	P3	P	173.14	>150 uV	82	71-100	N
7			8	5-10yrs	EEG ED 3	C3	C	175.17	>150 uV	59	<71	N
8			4	2-5yrs	EEG ED 1	FP1	F	157.11	>150 uV	90	71-100	N
8			4	2-5yrs	EEG ED 2	FP2	F	197	>150 uV	107	>100-200	N
8			4	2-5yrs	EEG ED 3	FP2	F	72.94	50-100 uV	43	<71	N
9			11	>10yrs	EEG ED 1	P8	P	460.17	>150 uV	133	>100-200	P
9			11	>10yrs	EEG ED 2	P3	P	490.36	>150 uV	98	71-100	P
9			11	>10yrs	EEG ED 3	P3	P	429.81	>150 uV	133	>100-200	P
10			8	5-10yrs	EEG ED 1	P4	P	146.62	100-150 uV	55	<71	N
10			8	5-10yrs	EEG ED 2	P4	P	131.87	100-150 uV	82	71-100	N
10			8	5-10yrs	EEG ED 3	P4	P	157.12	>150 uV	66	<71	N
11			14	>10yrs	EEG ED 1	C3	C	45.8	<50 uV	82	71-100	N
11			14	>10yrs	EEG ED 2	C3	C	56.9	50-100 uV	90	71-100	N
11			14	>10yrs	EEG ED 3	P3	P	74.24	50-100 uV	74	71-100	N
12			4	2-5yrs	EEG ED 1	F4	F	132.1	100-150 uV	102	>100-200	N
12			4	2-5yrs	EEG ED 2	F4	F	103.26	100-150 uV	47	<71	N
12			4	2-5yrs	EEG ED 3	F4	F	152.16	>150 uV	90	71-100	N
13			5	5-10yrs	EEG ED 1	P4	P	153.57	>150 uV	59	<71	N
13			5	5-10yrs	EEG ED 2	P4	P	68.4	50-100 uV	59	<71	N
13			5	5-10yrs	EEG ED 3	P3	P	206.1	>150 uV	74	71-100	N
14			7	5-10yrs	EEG ED 1	O1	O	741.27	>150 uV	63	<71	N
14			7	5-10yrs	EEG ED 2	O2	O	200.15	>150 uV	63	<71	N
14			7	5-10yrs	EEG ED 3	O1	O	733.28	>150 uV	82	71-100	N
15			0.41	<2yrs	EEG ED 1	Fz	F	136.19	100-150 uV	133	>100-200	N
15			0.41	<2yrs	EEG ED 2	Fz	F	114.11	100-150 uV	74	71-100	N
15			0.41	<2yrs	EEG ED 3	Fz	F	125.29	100-150 uV	70	<71	N
16			3	2-5yrs	EEG ED 1	C3	C	125.16	100-150 uV	59	<71	N
16			3	2-5yrs	EEG ED 2	C3	C	142.44	100-150 uV	70	<71	N
16			3	2-5yrs	EEG ED 3	C3	C	126	100-150 uV	63	<71	N
17			0.58	<2yrs	EEG ED 1	T7	T	325	>150 uV	63	<71	P
17			0.58	<2yrs	EEG ED 2	T7	T	264	>150 uV	94	71-100	P
17			0.58	<2yrs	EEG ED 3	T7	T	311.88	>150 uV	70	<71	P
18			5	5-10yrs	EEG ED 1	F3	F	592.31	>150 uV	66	<71	P
18			5	5-10yrs	EEG ED 2	F3	F	475	>150 uV	63	<71	P
18			5	5-10yrs	EEG ED 3	FP1	F	107.96	100-150 uV	51	<71	P
19			5	5-10yrs	EEG ED 1	T7	T	225.69	>150 uV	70	<71	N
19			5	5-10yrs	EEG ED 2	T7	T	233.13	>150 uV	66	<71	N
19			5	5-10yrs	EEG ED 3	T7	T	248.89	>150 uV	90	71-100	N
20			1	<2yrs	EEG ED 1	F4	F	131.67	100-150 uV	82	71-100	N
20			1	<2yrs	EEG ED 2	F4	F	155.94	>150 uV	90	71-100	N
20			1	<2yrs	EEG ED 3	F4	F	216.34	>150 uV	70	<71	N
21			14	>10yrs	EEG ED 1	P8	P	26.41	<50 uV	51	<71	N
21			14	>10yrs	EEG ED 2	P8	P	26.31	<50 uV	47	<71	N
21			14	>10yrs	EEG ED 3	P8	P	20.98	<50 uV	23	<71	N
22			11	>10yrs	EEG ED 1	F3	F	85.71	50-100 uV	63	<71	N
22			11	>10yrs	EEG ED 2	FP1	F	83.22	50-100 uV	59	<71	N
22			11	>10yrs	EEG ED 3	FP1	F	83.22	50-100 uV	59	<71	N
23			6	5-10yrs	EEG ED 1	C4	C	89.62	50-100 uV	82	71-100	N
23			6	5-10yrs	EEG ED 2	C4	C	105.11	100-150 uV	90	71-100	N
23			6	5-10yrs	EEG ED 3	F3	F	275.15	>150 uV	63	<71	N
24			10	>10yrs	EEG ED 1	C3	C	187.7	>150 uV	70	<71	N
24			10	>10yrs	EEG ED 2	C3	C	185.57	>150 uV	55	<71	N
24			10	>10yrs	EEG ED 3	C3	C	215.21	>150 uV	82	71-100	N
25			1.5	<2yrs	EEG ED 1	F4	F	643.65	>150 uV	43	<71	P
25			1.5	<2yrs	EEG ED 2	F4	F	650.51	>150 uV	66	<71	P
25			1.5	<2yrs	EEG ED 3	F3	F	683.41	>150 uV	59	<71	P
26			6	5-10yrs	EEG ED 1	C4	C	277.38	>150 uV	70	<71	P
26			6	5-10yrs	EEG ED 2	C4	C	355.72	>150 uV	63	<71	P
26			6	5-10yrs	EEG ED 3	C4	C	349.48	>150 uV	70	<71	P
27			7	5-10yrs	EEG ED 1	C4	C	139.99	100-150 uV	50	<71	N
27			7	5-10yrs	EEG ED 2	C4	C	209.25	>150 uV	60	<71	N
27			7	5-10yrs	EEG ED 3	C4	C	294.64	>150 uV	65	<71	N
28			1	<2yrs	EEG ED 1	C4	C	124.98	100-150 uV	23	<71	N
28			1	<2yrs	EEG ED 2	C4	C	101.68	100-150 uV	39	<71	N
28			1	<2yrs	EEG ED 3	C4	C	140.35	100-150 uV	23	<71	N
29			3	2-5yrs	EEG ED 1	Pz	P	95.9	50-100 uV	109	>100-200	N
29			3	2-5yrs	EEG ED 2	O2	O	103.82	100-150 uV	78	71-100	N
29			3	2-5yrs	EEG ED 3	O2	O	89.79	50-100 uV	82	71-100	N
30			6	5-10yrs	EEG ED 1	FP2	F	276.13	>150 uV	63	<71	P
30			6	5-10yrs	EEG ED 2	FP2	F	325.14	>150 uV	82	71-100	P
30			6	5-10yrs	EEG ED 3	FP2	F	391.34	>150 uV	78	71-100	P
31			3	2-5yrs	EEG ED 1	O2	O	314.18	>150 uV	98	71-100	N
31			3	2-5yrs	EEG ED 2	O2	O	235.36	>150 uV	90	71-100	N
31			3	2-5yrs	EEG ED 3	O2	O	279.43	>150 uV	74	71-100	N
32			4	2-5yrs	EEG ED 1	T8	T	165.62	>150 uV	63	<71	N
32			4	2-5yrs	EEG ED 2	T8	T	204.33	>150 uV	51	<71	N
32			4	2-5yrs	EEG ED 3	T8	T	219.33	>150 uV	59	<71	N
33			6	5-10yrs	EEG ED 1	T7	T	107.31	100-150 uV	78	71-100	N
33			6	5-10yrs	EEG ED 2	T7	T	118.8	100-150 uV	63	<71	N
33			6	5-10yrs	EEG ED 3	T7	T	148.16	100-150 uV	86	71-100	N
34			0.25	<2yrs	EEG ED 1	P7	P	30.74	<50 uV	117	>100-200	N
34			0.25	<2yrs	EEG ED 2	P3	P	66.47	50-100 uV	102	>100-200	N
34			0.25	<2yrs	EEG ED 3	T8	T	86.97	50-100 uV	98	71-100	N
35			10	>10yrs	EEG ED 1	O1	O	232.19	>150 uV	65	<71	N
35			10	>10yrs	EEG ED 2	O1	O	207.58	>150 uV	70	<71	N
35			10	>10yrs	EEG ED 3	O1	O	144.7	100-150 uV	75	71-100	N
36			7	5-10yrs	EEG ED 1	C4	C	189.1	>150 uV	70	<71	N
36			7	5-10yrs	EEG ED 2	C4	C	309.06	>150 uV	70	<71	N
36			7	5-10yrs	EEG ED 3	C4	C	186.02	>150 uV	70	<71	N
37			1.58	<2yrs	EEG ED 1	O1	O	399.22	>150 uV	70	<71	P
37			1.58	<2yrs	EEG ED 2	O1	O	436.42	>150 uV	102	>100-200	P
37			1.58	<2yrs	EEG ED 3	P7	P	386.13	>150 uV	78	71-100	P
38			0.83	<2yrs	EEG ED 1	F4	F	282.67	>150 uV	70	<71	N
38			0.83	<2yrs	EEG ED 2	F4	F	220.55	>150 uV	78	71-100	N
38			0.83	<2yrs	EEG ED 3	F3	F	190.49	>150 uV	70	<71	N
39			10	>10yrs	EEG ED 1	P3	P	108.11	100-150 uV	74	71-100	N
39			10	>10yrs	EEG ED 2	C4	C	157.03	>150 uV	70	<71	N
39			10	>10yrs	EEG ED 3	P3	P	111.57	100-150 uV	63	<71	N
40			8	5-10yrs	EEG ED 1	T7	T	140.72	100-150 uV	98	71-100	N
40			8	5-10yrs	EEG ED 2	T7	T	114.49	100-150 uV	70	<71	N
40			8	5-10yrs	EEG ED 3	T7	T	101.63	100-150 uV	82	71-100	N
41			4	2-5yrs	EEG ED 1	O2	O	547.89	>150 uV	82	71-100	P
41			4	2-5yrs	EEG ED 2	O2	O	344.91	>150 uV	82	71-100	P
41			4	2-5yrs	EEG ED 3	O2	O	418	>150 uV	59	<71	P
42			12	>10yrs	EEG ED 1	C4	C	208.65	>150 uV	70	<71	N
42			12	>10yrs	EEG ED 2	Fz	F	160.71	>150 uV	74	71-100	N
42			12	>10yrs	EEG ED 3	O2	O	62.99	50-100 uV	55	<71	N
43			0.875	<2yrs	EEG ED 1	F4	F	210.45	>150 uV	66	<71	P
43			0.875	<2yrs	EEG ED 2	F7	F	663.52	>150 uV	70	<71	P
43			0.875	<2yrs	EEG ED 3	F8	F	237.35	>150 uV	66	<71	P
44			16	>10yrs	EEG ED 1	A2	T	59.46	50-100 uV	59	<71	P
44			16	>10yrs	EEG ED 2	A2	T	45.81	<50 uV	51	<71	P
44			16	>10yrs	EEG ED 3	A2	T	67.33	50-100 uV	74	71-100	P
45			7	5-10yrs	EEG ED 1	O2	O	135.7	100-150 uV	117	>100-200	N
45			7	5-10yrs	EEG ED 2	O1	O	82.78	50-100 uV	121	>100-200	N
45			7	5-10yrs	EEG ED 3	F3	F	307.47	>150 uV	51	<71	N
46			0.58	<2yrs	EEG ED 1	T7	T	207.56	>150 uV	129	>100-200	N
46			0.58	<2yrs	EEG ED 2	T7	T	217.67	>150 uV	152	>100-200	N
46			0.58	<2yrs	EEG ED 3	T7	T	136.48	100-150 uV	164	>100-200	N
47			11	>10yrs	EEG ED 1	C4	C	114.73	100-150 uV	75	71-100	N
47			11	>10yrs	EEG ED 2	C4	C	66.52	50-100 uV	65	<71	N
47			11	>10yrs	EEG ED 3	C4	C	112.6	100-150 uV	85	71-100	N
48			8	5-10yrs	EEG ED 1	F3	F	396.8	>150 uV	63	<71	N
48			8	5-10yrs	EEG ED 2	F3	F	413.34	>150 uV	51	<71	N
48			8	5-10yrs	EEG ED 3	F3	F	476.99	>150 uV	59	<71	N
49			8	5-10yrs	EEG ED 1	C3	C	161.09	>150 uV	94	71-100	N
49			8	5-10yrs	EEG ED 2	C3	C	140.94	100-150 uV	90	71-100	N
49			8	5-10yrs	EEG ED 3	C3	C	171	>150 uV	86	71-100	N
50			2	2-5yrs	EEG ED 1	Cz	C	92.68	50-100 uV	129	>100-200	N
50			2	2-5yrs	EEG ED 2	Cz	C	94.34	50-100 uV	102	>100-200	N
50			2	2-5yrs	EEG ED 3	C4	C	126.36	100-150 uV	66	<71	N
51			13	>10yrs	EEG ED 1	FP1	F	82.79	50-100 uV	59	<71	N
51			13	>10yrs	EEG ED 2	Cz	C	91.84	50-100 uV	51	<71	N
51			13	>10yrs	EEG ED 3	F3	F	59.76	50-100 uV	100	>100-200	N
52			0.83	<2yrs	EEG ED 1	O1	O	542	>150 uV	70	<71	P
52			0.83	<2yrs	EEG ED 2	O1	O	113	100-150 uV	109	>100-200	P
52			0.83	<2yrs	EEG ED 3	O1	O	276.98	>150 uV	145	>100-200	P
53			10	>10yrs	EEG ED 1	P8	P	87.06	50-100 uV	43	<71	N
53			10	>10yrs	EEG ED 2	P8	P	99.24	50-100 uV	66	<71	N
53			10	>10yrs	EEG ED 3	P8	P	119.26	100-150 uV	94	71-100	N
54			8	5-10yrs	EEG ED 1	T8	T	105.37	100-150 uV	70	<71	N
54			8	5-10yrs	EEG ED 2	T8	T	82.76	50-100 uV	82	71-100	N
54			8	5-10yrs	EEG ED 3	T8	T	85.25	50-100 uV	82	71-100	N
55			7	5-10yrs	EEG ED 1	FP1	F	100.09	100-150 uV	70	<71	P
55			7	5-10yrs	EEG ED 2	FP1	F	78.45	50-100 uV	55	<71	P
55			7	5-10yrs	EEG ED 3	FP1	F	89.38	50-100 uV	70	<71	P
56			6	5-10yrs	EEG ED 1	O1	O	106.51	100-150 uV	63	<71	N
56			6	5-10yrs	EEG ED 2	O1	O	249.55	>150 uV	70	<71	N
56			6	5-10yrs	EEG ED 3	O1	O	146.15	100-150 uV	133	>100-200	N
57			8	5-10yrs	EEG ED 1	P3	P	239	>150 uV	82	71-100	N
57			8	5-10yrs	EEG ED 2	P3	P	199.74	>150 uV	70	<71	N
57			8	5-10yrs	EEG ED 3	C4	C	275.27	>150 uV	90	71-100	N
58			3	2-5yrs	EEG ED 1	O1	O	194.59	>150 uV	70	<71	N
58			3	2-5yrs	EEG ED 2	O1	O	138.69	100-150 uV	70	<71	N
58			3	2-5yrs	EEG ED 3	P7	P	69.11	50-100 uV	70	<71	N
59			1.3	<2yrs	EEG ED 1	Fz	F	70.31	50-100 uV	141	>100-200	N
59			1.3	<2yrs	EEG ED 2	Fz	F	143.2	100-150 uV	86	71-100	N
59			1.3	<2yrs	EEG ED 3	F3	F	78.49	50-100 uV	79	71-100	N
60			5	5-10yrs	EEG ED 1	T8	T	79.78	50-100 uV	51	<71	N
60			5	5-10yrs	EEG ED 2	T8	T	100.14	100-150 uV	70	<71	N
60			5	5-10yrs	EEG ED 3	T7	T	107.23	100-150 uV	94	71-100	N
61			9	5-10yrs	EEG ED 1	T7	T	80.63	50-100 uV	70	<71	N
61			9	5-10yrs	EEG ED 2	T7	T	97.31	50-100 uV	78	71-100	N
61			9	5-10yrs	EEG ED 3	T7	T	74.48	50-100 uV	70	<71	N
62			9	5-10yrs	EEG ED 1	T8	T	205.34	>150 uV	63	<71	P
62			9	5-10yrs	EEG ED 2	F8	F	277.87	>150 uV	74	71-100	P
62			9	5-10yrs	EEG ED 3	F8	F	379.67	>150 uV	70	<71	P
63			3	2-5yrs	EEG ED 1	O2	O	187.35	>150 uV	78	71-100	N
63			3	2-5yrs	EEG ED 2	O2	O	176.38	>150 uV	98	71-100	N
63			3	2-5yrs	EEG ED 3	O2	O	185.5	>150 uV	82	71-100	N
64			14	>10yrs	EEG ED 1	A2	T	86.18	50-100 uV	113	>100-200	N
64			14	>10yrs	EEG ED 2	FP2	F	159.86	>150 uV	74	71-100	N
64			14	>10yrs	EEG ED 3	F8	F	119.16	100-150 uV	70	<71	N
65			11	>10yrs	EEG ED 1	T8	T	299.81	>150 uV	105	>100-200	N
65			11	>10yrs	EEG ED 2	T8	T	128.59	100-150 uV	70	<71	N
65			11	>10yrs	EEG ED 3	P8	P	582.9	>150 uV	180	>100-200	N
66			7	5-10yrs	EEG ED 1	FP2	F	279.67	>150 uV	51	<71	N
66			7	5-10yrs	EEG ED 2	O2	O	93.9	50-100 uV	63	<71	N
66			7	5-10yrs	EEG ED 3	O1	O	71.25	50-100 uV	86	71-100	N
67			12	>10yrs	EEG ED 1	T7	T	163.52	>150 uV	102	>100-200	N
67			12	>10yrs	EEG ED 2	T7	T	102.82	100-150 uV	113	>100-200	N
67			12	>10yrs	EEG ED 3	T7	T	117.38	100-150 uV	105	>100-200	N
68			0.58	<2yrs	EEG ED 1	A2	T	131.37	100-150 uV	82	71-100	P
68			0.58	<2yrs	EEG ED 2	A2	T	179.1	>150 uV	86	71-100	P
68			0.58	<2yrs	EEG ED 3	T8	T	173.31	>150 uV	90	71-100	P
69			2	2-5yrs	EEG ED 1	C3	C	129.31	100-150 uV	59	<71	P
69			2	2-5yrs	EEG ED 2	C3	C	157.07	>150 uV	82	71-100	P
69			2	2-5yrs	EEG ED 3	C3	C	264.7	>150 uV	82	71-100	P
70			6	5-10yrs	EEG ED 1	T8	T	199.87	>150 uV	70	<71	N
70			6	5-10yrs	EEG ED 2	T8	T	139.35	100-150 uV	74	71-100	N
70			6	5-10yrs	EEG ED 3	T8	T	114.02	100-150 uV	78	71-100	N
71			11	>10yrs	EEG ED 1	P7	P	41.76	<50 uV	102	>100-200	N
71			11	>10yrs	EEG ED 2	F7	F	95.14	50-100 uV	121	>100-200	N
71			11	>10yrs	EEG ED 3	F7	F	48.67	<50 uV	63	<71	N
72			16	>10yrs	EEG ED 1	T8	T	134.78	100-150 uV	90	71-100	N
72			16	>10yrs	EEG ED 2	T8	T	126.06	100-150 uV	86	71-100	N
72			16	>10yrs	EEG ED 3	T8	T	101.9	100-150 uV	113	>100-200	N
73			3	2-5yrs	EEG ED 1	F4	F	171.36	>150 uV	66	<71	N
73			3	2-5yrs	EEG ED 2	F4	F	131.33	100-150 uV	82	71-100	N
73			3	2-5yrs	EEG ED 3	F4	F	179.78	>150 uV	78	71-100	N
74			5	5-10yrs	EEG ED 1	P4	P	211.64	>150 uV	51	<71	N
74			5	5-10yrs	EEG ED 2	P4	P	233.56	>150 uV	82	71-100	N
74			5	5-10yrs	EEG ED 3	P4	P	264.45	>150 uV	95	71-100	N
75			5	5-10yrs	EEG ED 1	O1	O	147.63	100-150 uV	70	<71	N
75			5	5-10yrs	EEG ED 2	O1	O	184.13	>150 uV	70	<71	N
75			5	5-10yrs	EEG ED 3	O1	O	169.7	>150 uV	82	71-100	N
76			4	2-5yrs	EEG ED 1	F3	F	174.09	>150 uV	78	71-100	N
76			4	2-5yrs	EEG ED 2	F3	F	129.66	100-150 uV	70	<71	N
76			4	2-5yrs	EEG ED 3	F3	F	114.87	100-150 uV	63	<71	N
77			2	2-5yrs	EEG ED 1	O2	O	53.21	50-100 uV	109	>100-200	N
77			2	2-5yrs	EEG ED 2	O2	O	92.82	50-100 uV	160	>100-200	N
77			2	2-5yrs	EEG ED 3	O2	O	62.37	50-100 uV	121	>100-200	N
78			18	>10yrs	EEG ED 1	O2	O	176.09	>150 uV	94	71-100	N
78			18	>10yrs	EEG ED 2	O1	O	174.89	>150 uV	74	71-100	N
78			18	>10yrs	EEG ED 3	O1	O	184.45	>150 uV	105	>100-200	N
79			9	5-10yrs	EEG ED 1	F3	F	220.59	>150 uV	102	>100-200	N
79			9	5-10yrs	EEG ED 2	FP1	F	166.82	>150 uV	141	>100-200	N
79			9	5-10yrs	EEG ED 3	FP2	F	286.59	>150 uV	78	71-100	N
80			6	5-10yrs	EEG ED 1	A2	T	216.77	>150 uV	113	>100-200	N
80			6	5-10yrs	EEG ED 2	A2	T	209.56	>150 uV	70	<71	N
80			6	5-10yrs	EEG ED 3	A2	T	153.38	>150 uV	86	71-100	N
81			5	5-10yrs	EEG ED 1	F4	F	167.94	>150 uV	66	<71	N
81			5	5-10yrs	EEG ED 2	F4	F	142.06	100-150 uV	70	<71	N
81			5	5-10yrs	EEG ED 3	F4	F	202.73	>150 uV	70	<71	N
82			2	2-5yrs	EEG ED 1	O1	O	160.06	>150 uV	70	<71	P
82			2	2-5yrs	EEG ED 2	O1	O	110.41	100-150 uV	70	<71	P
82			2	2-5yrs	EEG ED 3	O1	O	149.28	100-150 uV	70	<71	P
83			5	5-10yrs	EEG ED 1	FP1	F	163.44	>150 uV	43	<71	N
83			5	5-10yrs	EEG ED 2	FP1	F	196.25	>150 uV	70	<71	N
83			5	5-10yrs	EEG ED 3	FP1	F	266.28	>150 uV	74	71-100	N
84			0.83	<2yrs	EEG ED 1	FP1	F	83.66	50-100 uV	109	>100-200	P
84			0.83	<2yrs	EEG ED 2	F7	F	101.13	100-150 uV	90	71-100	P
84			0.83	<2yrs	EEG ED 3	F7	F	112.69	100-150 uV	102	>100-200	P
85			4	2-5yrs	EEG ED 1	O1	O	176.61	>150 uV	70	<71	N
85			4	2-5yrs	EEG ED 2	O1	O	128.29	100-150 uV	70	<71	N
85			4	2-5yrs	EEG ED 3	O1	O	160.18	>150 uV	70	<71	N
86			8	5-10yrs	EEG ED 1	C4	C	72.05	50-100 uV	94	71-100	N
86			8	5-10yrs	EEG ED 2	C4	C	83.17	50-100 uV	70	<71	N
86			8	5-10yrs	EEG ED 3	C4	C	90.08	50-100 uV	70	<71	N
87			15	>10yrs	EEG ED 1	Cz	C	50.23	50-100 uV	129	>100-200	N
87			15	>10yrs	EEG ED 2	Cz	C	61.56	50-100 uV	70	<71	N
87			15	>10yrs	EEG ED 3	Cz	C	58.08	50-100 uV	51	<71	N
88			3	2-5yrs	EEG ED 1	P4	P	76.71	50-100 uV	82	71-100	N
88			3	2-5yrs	EEG ED 2	P4	P	90.58	50-100 uV	90	71-100	N
88			3	2-5yrs	EEG ED 3	P4	P	85.77	50-100 uV	90	71-100	N
89			0.875	<2yrs	EEG ED 1	C3	C	1.73056	<50 uV	102	>100-200	N
89			0.875	<2yrs	EEG ED 2	C3	C	109.25	100-150 uV	121	>100-200	N
89			0.875	<2yrs	EEG ED 3	C3	C	60.26	50-100 uV	94	71-100	N
90			11	>10yrs	EEG ED 1	O2	O	83.5	50-100 uV	105	>100-200	N
90			11	>10yrs	EEG ED 2	O2	O	85.65	50-100 uV	102	>100-200	N
90			11	>10yrs	EEG ED 3	O2	O	65.02	50-100 uV	94	71-100	N
91			8	5-10yrs	EEG ED 1	F7	F	108.98	100-150 uV	94	71-100	N
91			8	5-10yrs	EEG ED 2	F7	F	100.25	100-150 uV	70	<71	N
91			8	5-10yrs	EEG ED 3	F7	F	117.48	100-150 uV	78	71-100	N
92			3	2-5yrs	EEG ED 1	P7	P	135.39	100-150 uV	90	71-100	N
92			3	2-5yrs	EEG ED 2	O2	O	87.29	50-100 uV	70	<71	N
92			3	2-5yrs	EEG ED 3	O2	O	107.8	100-150 uV	70	<71	N
93			1	<2yrs	EEG ED 1	P3	P	87.17	50-100 uV	121	>100-200	N
93			1	<2yrs	EEG ED 2	C3	C	30.26	<50 uV	51	<71	N
93			1	<2yrs	EEG ED 3	C3	C	48.35	<50 uV	82	71-100	N
94			14	>10yrs	EEG ED 1	FP2	F	54.81	50-100 uV	90	71-100	N
94			14	>10yrs	EEG ED 2	F4	F	89.11	50-100 uV	90	71-100	N
94			14	>10yrs	EEG ED 3	F7	F	109.52	100-150 uV	102	>100-200	N
95			4	2-5yrs	EEG ED 1	C4	C	151.71	>150 uV	74	71-100	N
95			4	2-5yrs	EEG ED 2	C4	C	139.11	100-150 uV	74	71-100	N
95			4	2-5yrs	EEG ED 3	C4	C	181.62	>150 uV	90	71-100	N
96			15	>10yrs	EEG ED 1	T7	T	146.67	100-150 uV	129	>100-200	N
96			15	>10yrs	EEG ED 2	T7	T	82.41	50-100 uV	129	>100-200	N
96			15	>10yrs	EEG ED 3	T7	T	105.64	100-150 uV	121	>100-200	N
97			5	5-10yrs	EEG ED 1	O1	O	100.27	100-150 uV	43	<71	N
97			5	5-10yrs	EEG ED 2	O1	O	93	50-100 uV	130	>100-200	N
97			5	5-10yrs	EEG ED 3	O1	O	107.36	100-150 uV	51	<71	N
98			1.75	<2yrs	EEG ED 1	F4	F	119.18	100-150 uV	120	>100-200	N
98			1.75	<2yrs	EEG ED 2	F4	F	350.74	>150 uV	98	71-100	N
98			1.75	<2yrs	EEG ED 3	F8	F	136.98	100-150 uV	102	>100-200	N
99			7	5-10yrs	EEG ED 1	O1	O	121.38	100-150 uV	59	<71	N
99			7	5-10yrs	EEG ED 2	O1	O	134	100-150 uV	63	<71	N
99			7	5-10yrs	EEG ED 3	O1	O	88.42	50-100 uV	63	<71	N
100			7	5-10yrs	EEG ED 1	T7	T	179.37	>150 uV	98	71-100	N
100			7	5-10yrs	EEG ED 2	T7	T	162.59	>150 uV	90	71-100	N
100			7	5-10yrs	EEG ED 3	T7	T	202.02	>150 uV	70	<71	N

## Sheet: Tables & Charts
	Column1	Total Sample	HFO Negative	HFO Postitive								<2yrs	2-5yrs	5-10yrs	>10yrs						HFO Positive by Location (%)								HFO Negative by Location (%)								HFO Positive Duration (%)	57									300	<50 uV	50-100 uV
	Mean Age	6.3352	6.83944	6.3352							Total	18	21	38	23						F	20							F	61							<71	33	0.578947								Total	12	68
	STD Dev.	±4.35	±4.26	±4.10							HFO Negative	10	17	33	21						C	6							C	53									0								HFO Negative	11	61
	±	4.35365						Years Group	HFO		HFO Positive	8	4	5	2				Location		T	10					Location		T	46					Duration Range		71-100	17	0.298246					Amplitude Range	HFO		HFO Positive	1	7
Years	HFO	HFO						<2yrs	P										O		P	4					C		P	35					<71		>100-200	7	0.122807					100-150 uV	P
0.75	P	19						2-5yrs	N										O		O	17					C		O	48					<71									100-150 uV	P
3	N	81						5-10yrs	N										O								C								<71									100-150 uV	P
6	N							2-5yrs	P										O								O								<71									100-150 uV	N
4	P							5-10yrs	N										O								P								71-100									>150 uV	N
8	N							>10yrs	N										O								P								71-100									100-150 uV	N
15	N							5-10yrs	N										P								C								>100-200									50-100 uV	N
8	N							2-5yrs	N										P								C								71-100									50-100 uV	N
4	N							>10yrs	P										P								C								>100-200									<50 uV	N
11	P							5-10yrs	N										T								P								<71									50-100 uV	P
8	N							>10yrs	N										T								F								71-100									100-150 uV	P
14	N							2-5yrs	N										T								F								<71									50-100 uV	P
4	N							5-10yrs	N										F								F								<71									>150 uV	N
5	N							5-10yrs	N										F								P								<71									>150 uV	N
7	N							<2yrs	N										F								C								<71									>150 uV	N
0.41	N							2-5yrs	N										F								F								<71									50-100 uV	N
3	N							<2yrs	P										F								F								<71									>150 uV	N
0.58	P							5-10yrs	P										F								F								<71									>150 uV	N
5	P							5-10yrs	N										C								P								<71									100-150 uV	N
5	N							<2yrs	N										C								P								<71									>150 uV	N
1	N							>10yrs	N										C								P								<71									>150 uV	N
14	N							>10yrs	N										F								C								<71									>150 uV	N
11	N							5-10yrs	N										F								C								71-100									>150 uV	N
6	N							>10yrs	N										F								P								71-100									50-100 uV	N
10	N							<2yrs	P										O								F								<71									>150 uV	P
1.5	P							5-10yrs	P										O								F								>100-200									>150 uV	P
6	P							5-10yrs	N										P								F								71-100									>150 uV	P
7	N							<2yrs	N										O								P								71-100									100-150 uV	N
1	N							2-5yrs	N										O								P								71-100									100-150 uV	N
3	N							5-10yrs	P										O								P								<71									>150 uV	N
6	P							2-5yrs	N										F								O								<71									<50 uV	N
3	N							2-5yrs	N										F								O								<71									50-100 uV	N
4	N							5-10yrs	N										F								O								<71									50-100 uV	N
6	N							<2yrs	N										T								F								<71									100-150 uV	N
0.25	N							>10yrs	N										T								F								<71									100-150 uV	N
10	N							5-10yrs	N										T								F								71-100									>150 uV	N
7	N							<2yrs	P										O								C								<71									>150 uV	N
1.58	P							<2yrs	N										O								C								>100-200									50-100 uV	N
0.83	N							>10yrs	N										O								C								>100-200									>150 uV	N
10	N							5-10yrs	N										F								T								<71									>150 uV	N
8	N							2-5yrs	P										F								T								<71									>150 uV	N
4	P							>10yrs	N										F								T								<71									>150 uV	N
12	N							<2yrs	P										T								F								<71									100-150 uV	N
0.875	P							>10yrs	P										F								F								71-100									100-150 uV	N
16	P							5-10yrs	N										F								F								<71									100-150 uV	N
7	N							<2yrs	N										T								P								71-100									100-150 uV	N
0.58	N							>10yrs	N										T								P								71-100									100-150 uV	N
11	N							5-10yrs	N										T								P								71-100									100-150 uV	N
8	N							5-10yrs	N										C								F								<71									>150 uV	P
8	N							2-5yrs	N										C								F								71-100									>150 uV	P
2	N							>10yrs	N										C								F								71-100									>150 uV	P
13	N							<2yrs	P										O								C								<71									>150 uV	P
0.83	P							>10yrs	N										O								C								<71									>150 uV	P
10	N							5-10yrs	N										O								F								<71									100-150 uV	P
8	N							5-10yrs	P										F								C								>100-200									>150 uV	N
7	P							5-10yrs	N										F								C								71-100									>150 uV	N
6	N							5-10yrs	N										F								C								>100-200									>150 uV	N
8	N							2-5yrs	N																		C																	100-150 uV	N
3	N							<2yrs	N																		C																	>150 uV	N
1.3	N							5-10yrs	N																		C																	>150 uV	N
5	N							5-10yrs	N																		C																	<50 uV	N
9	N							5-10yrs	P																		C																	<50 uV	N
9	P							2-5yrs	N																		C																	<50 uV	N
3	N							>10yrs	N																		P																	50-100 uV	N
14	N							>10yrs	N																		O																	50-100 uV	N
11	N							5-10yrs	N																		O																	50-100 uV	N
7	N							>10yrs	N																		O																	50-100 uV	N
12	N							<2yrs	P																		O																	100-150 uV	N
0.58	P							2-5yrs	P																		O																	>150 uV	N
2	P							5-10yrs	N																		T																	>150 uV	N
6	N							>10yrs	N																		T																	>150 uV	N
11	N							>10yrs	N																		T																	>150 uV	N
16	N							2-5yrs	N																		T																	>150 uV	P
3	N							5-10yrs	N																		T																	>150 uV	P
5	N							5-10yrs	N																		T																	>150 uV	P
5	N							2-5yrs	N																		P																	>150 uV	P
4	N							2-5yrs	N																		P																	>150 uV	P
2	N							>10yrs	N																		T																	>150 uV	P
18	N							5-10yrs	N																		O																	100-150 uV	N
9	N							5-10yrs	N																		O																	>150 uV	N
6	N							5-10yrs	N																		O																	>150 uV	N
5	N							2-5yrs	P																		C																	100-150 uV	N
2	P							5-10yrs	N																		C																	100-150 uV	N
5	N							<2yrs	P																		C																	100-150 uV	N
0.83	P							2-5yrs	N																		F																	50-100 uV	N
4	N							5-10yrs	N																		F																	100-150 uV	N
8	N							>10yrs	N																		F																	50-100 uV	N
15	N							2-5yrs	N																		P																	>150 uV	P
3	N							<2yrs	N																		C																	>150 uV	P
0.875	N							>10yrs	N																		P																	>150 uV	P
11	N							5-10yrs	N																		T																	>150 uV	N
8	N							2-5yrs	N																		T																	>150 uV	N
3	N							<2yrs	N																		T																	>150 uV	N
1	N							>10yrs	N																		C																	>150 uV	N
14	N							2-5yrs	N																		F																	>150 uV	N
4	N							>10yrs	N																		O																	>150 uV	N
15	N							5-10yrs	N																		O																	100-150 uV	N
5	N							<2yrs	N																		O																	100-150 uV	N
1.75	N							5-10yrs	N																		F																	100-150 uV	N
7	N							5-10yrs	N																		T																	<50 uV	N
7	N																										T																	50-100 uV	N
																											T																	50-100 uV	N
																											C																	>150 uV	N
																											C																	>150 uV	N
																											C																	100-150 uV	N
																											F																	>150 uV	N
																											F																	>150 uV	N
																											F																	>150 uV	N
																											C																	>150 uV	P
																											C																	>150 uV	P
																											C																	>150 uV	P
																											C																	>150 uV	N
																											C																	>150 uV	N
																											C																	>150 uV	N
																											F																	100-150 uV	N
																											C																	>150 uV	N
																											F																	100-150 uV	N
																											P																	100-150 uV	N
																											P																	100-150 uV	N
																											P																	100-150 uV	N
																											T																	>150 uV	P
																											T																	>150 uV	P
																											T																	>150 uV	P
																											O																	>150 uV	N
																											O																	>150 uV	N
																											O																	50-100 uV	N
																											P																	>150 uV	P
																											P																	>150 uV	P
																											C																	>150 uV	P
																											O																	50-100 uV	P
																											O																	<50 uV	P
																											P																	50-100 uV	P
																											F																	100-150 uV	N
																											F																	50-100 uV	N
																											F																	>150 uV	N
																											T																	>150 uV	N
																											T																	>150 uV	N
																											T																	100-150 uV	N
																											T																	100-150 uV	N
																											T																	50-100 uV	N
																											T																	100-150 uV	N
																											O																	>150 uV	N
																											O																	>150 uV	N
																											O																	>150 uV	N
																											T																	>150 uV	N
																											F																	100-150 uV	N
																											F																	>150 uV	N
																											T																	50-100 uV	N
																											T																	50-100 uV	N
																											P																	100-150 uV	N
																											F																	50-100 uV	N
																											O																	50-100 uV	N
																											O																	50-100 uV	N
																											T																	>150 uV	P
																											T																	100-150 uV	P
																											T																	>150 uV	P
																											T																	50-100 uV	N
																											T																	50-100 uV	N
																											T																	100-150 uV	N
																											P																	100-150 uV	N
																											F																	50-100 uV	N
																											F																	50-100 uV	N
																											T																	100-150 uV	P
																											T																	50-100 uV	P
																											T																	50-100 uV	P
																											F																	100-150 uV	N
																											F																	>150 uV	N
																											F																	100-150 uV	N
																											P																	>150 uV	N
																											P																	>150 uV	N
																											P																	>150 uV	N
																											O																	>150 uV	N
																											O																	100-150 uV	N
																											O																	50-100 uV	N
																											F																	50-100 uV	N
																											F																	100-150 uV	N
																											F																	50-100 uV	N
																											O																	50-100 uV	N
																											O																	100-150 uV	N
																											O																	100-150 uV	N
																											O																	50-100 uV	N
																											O																	50-100 uV	N
																											O																	50-100 uV	N
																											F																	>150 uV	P
																											F																	>150 uV	P
																											F																	>150 uV	P
																											T																	>150 uV	N
																											T																	>150 uV	N
																											T																	>150 uV	N
																											F																	50-100 uV	N
																											F																	>150 uV	N
																											F																	100-150 uV	N
																											F																	>150 uV	N
																											F																	100-150 uV	N
																											F																	>150 uV	N
																											O																	>150 uV	N
																											O																	50-100 uV	N
																											O																	50-100 uV	N
																											C																	>150 uV	N
																											C																	100-150 uV	N
																											C																	100-150 uV	N
																											C																	100-150 uV	P
																											C																	>150 uV	P
																											C																	>150 uV	P
																											P																	100-150 uV	P
																											P																	>150 uV	P
																											P																	>150 uV	P
																											C																	>150 uV	N
																											C																	100-150 uV	N
																											C																	100-150 uV	N
																											O																	<50 uV	N
																											O																	50-100 uV	N
																											O																	<50 uV	N
																											F																	100-150 uV	N
																											F																	100-150 uV	N
																											F																	100-150 uV	N
																											P																	>150 uV	N
																											O																	100-150 uV	N
																											O																	>150 uV	N
																											P																	>150 uV	N
																											C																	>150 uV	N
																											C																	>150 uV	N
																											F																	100-150 uV	N
																											F																	>150 uV	N
																											F																	>150 uV	N
																											C																	>150 uV	N
																											C																	100-150 uV	N
																											C																	100-150 uV	N
																											T																	50-100 uV	N
																											T																	50-100 uV	N
																											T																	50-100 uV	N
																											O																	>150 uV	N
																											O																	>150 uV	N
																											O																	>150 uV	N
																											F																	>150 uV	N
																											F																	>150 uV	N
																											F																	>150 uV	N
																											O																	>150 uV	N
																											O																	>150 uV	N
																											O																	>150 uV	N
																											T																	>150 uV	N
																											T																	100-150 uV	N
																											T																	>150 uV	N
																																												>150 uV	P
																																												100-150 uV	P
																																												100-150 uV	P
																																												>150 uV	N
																																												>150 uV	N
																																												>150 uV	N
																																												50-100 uV	P
																																												100-150 uV	P
																																												100-150 uV	P
																																												>150 uV	N
																																												100-150 uV	N
																																												>150 uV	N
																																												50-100 uV	N
																																												50-100 uV	N
																																												50-100 uV	N
																																												50-100 uV	N
																																												50-100 uV	N
																																												50-100 uV	N
																																												50-100 uV	N
																																												50-100 uV	N
																																												50-100 uV	N
																																												<50 uV	N
																																												100-150 uV	N
																																												50-100 uV	N
																																												50-100 uV	N
																																												50-100 uV	N
																																												50-100 uV	N
																																												100-150 uV	N
																																												100-150 uV	N
																																												100-150 uV	N
																																												100-150 uV	N
																																												50-100 uV	N
																																												100-150 uV	N
																																												50-100 uV	N
																																												<50 uV	N
																																												<50 uV	N
																																												50-100 uV	N
																																												50-100 uV	N
																																												100-150 uV	N
																																												>150 uV	N
																																												100-150 uV	N
																																												>150 uV	N
																																												100-150 uV	N
																																												50-100 uV	N
																																												100-150 uV	N
																																												100-150 uV	N
																																												50-100 uV	N
																																												100-150 uV	N
																																												100-150 uV	N
																																												>150 uV	N
																																												100-150 uV	N
																																												100-150 uV	N
																																												100-150 uV	N
																																												50-100 uV	N
																																												>150 uV	N
																																												>150 uV	N
																																												>150 uV	N
[truncated: 8 more columns]
